# Supplementary material for: An archaeal virus capable of hydrolyzing the surface glycan of the host cell
Source: mLife. 2025 Apr 3;4(2):219–22. doi: 10.1002/mlf2.70008 (PMC12042106; doi:10.1002/mlf2.70008)
Supplement: Supplementary file 3 — Supporting information. [file MLF2-4-219-s002.xlsx]

## Sheet: Sheet1
IMG/VR gene uid	query length	query start	query end	subject length	subject start	subject end	evalue	percentage of identity	query coverage per subject	Locus Tag
3300033830 assembly Ga0326764_000850_1_3657	1236	26	1235	1218	6	1215	0	75.495	98	Ga0326764_000850_1_3657
3300000346 assembly BeoS_FeMat_6568CDRAFT_10012952	1236	25	1236	1238	22	1233	0	74.342	98	BeoS_FeMat_6568CDRAFT_10012952
3300026906 assembly Ga0208683_1013332	1236	25	898	894	22	894	0	78.604	71	Ga0208683_1013332
3300005977 assembly Ga0081474_1177409	1236	520	1235	717	1	714	0	73.184	58	Ga0081474_1177409
3300032318 assembly Ga0335325_1120648118	1236	10	168	200	4	169	0.41	24.405	13	Ga0335325_1120648118
3300032318 assembly Ga0335325_101374144	1236	10	167	200	4	168	0.55	25.15	13	Ga0335325_101374144
3300037070 assembly Ga0373484_010483_3047_3391	1236	91	154	114	2	63	1.1	35.938	5	Ga0373484_010483_3047_3391
3300020045 assembly Ga0206662_10046672	1236	368	473	152	5	117	2.4	35.772	9	Ga0206662_10046672
3300043391 assembly Ga0451672_0005299_3177_3779	1236	10	167	200	4	168	3.6	23.952	13	Ga0451672_0005299_3177_3779
3300029305 assembly Ga0307249_101766532	1236	578	647	375	130	203	7.6	36.486	6	Ga0307249_101766532
3300042691 assembly Ga0415385_0176920_3048_3650	1236	10	167	200	4	168	9	25	13	Ga0415385_0176920_3048_3650
3300032116 assembly Ga0315903_100216136	1236	10	167	200	4	168	9	25	13	Ga0315903_100216136
3300032249 assembly Ga0335285_12868272	1236	10	167	199	4	168	9.1	22.754	13	Ga0335285_12868272
2741439096	1236	4	1235	1237	9	1235	0	74.939	99	Ga0199187_11820
645949537	1236	6	1236	1231	8	1229	0	72.624	99	SSSV1_gp34
3300026813 assembly Ga0208448_10005611	1236	25	1236	1237	22	1233	0	73.827	98	Ga0208448_10005611
2741439043	1236	18	1236	1236	18	1234	0	74.754	99	Ga0199187_11767
645949577	1236	25	1236	1232	26	1228	0	73.35	98	SSSV6_gp29
3300017696 assembly Ga0187310_140793	1236	5	1236	1242	11	1240	0	65.939	99	Ga0187310_140793
3300017696 assembly Ga0187310_150113	1236	5	1236	1242	11	1240	0	65.939	99	Ga0187310_150113
3300013009 assembly Ga0167615_10006247	1236	53	1236	1190	1	1185	0	71.97	96	Ga0167615_10006247
3300003730 assembly Ga0040879_1124232	1236	25	942	936	22	936	0	76.906	74	Ga0040879_1124232
3300006180 assembly Ga0079045_100018419	1236	285	1236	957	1	952	0	72.88	77	Ga0079045_100018419
3300027933 assembly Ga0208549_10172110	1236	25	898	894	22	894	0	78.604	71	Ga0208549_10172110
3300026877 assembly Ga0208314_1015803	1236	25	898	894	22	894	0	78.604	71	Ga0208314_1015803
3300013008 assembly Ga0167616_10022432	1236	25	898	895	22	894	0	78.604	71	Ga0167616_10022432
3300006859 assembly Ga0079046_10009303	1236	25	898	895	22	894	0	78.604	71	Ga0079046_10009303
3300026885 assembly Ga0208662_1007391	1236	22	758	755	20	755	0	78.562	60	Ga0208662_1007391
3300017696 assembly Ga0187310_120111	1236	5	661	669	11	669	0	68.285	53	Ga0187310_120111
3300006858 assembly Ga0079048_10015071	1236	1	606	605	1	605	0	74.587	49	Ga0079048_10015071
3300017696 assembly Ga0187310_1201119	1236	633	1236	602	1	600	0	63.201	49	Ga0187310_1201119
3300026885 assembly Ga0208662_10134114	1236	741	1234	499	1	496	0	71.169	40	Ga0208662_10134114
3300007814 assembly Ga0105117_10012825	1236	1	434	433	1	433	0	72.581	35	Ga0105117_10012825
3300027933 assembly Ga0208549_1017219	1236	908	1236	330	1	328	3.9e-162	65.957	27	Ga0208549_1017219
3300026906 assembly Ga0208683_1013333	1236	908	1236	330	1	328	3.9e-162	65.957	27	Ga0208683_1013333
3300026877 assembly Ga0208314_1015804	1236	908	1236	330	1	328	3.9e-162	65.957	27	Ga0208314_1015804
3300013008 assembly Ga0167616_10022433	1236	908	1236	331	1	328	4.05e-162	65.957	27	Ga0167616_10022433
3300006859 assembly Ga0079046_10009304	1236	908	1236	331	1	328	4.05e-162	65.957	27	Ga0079046_10009304
3300005099 assembly Ga0072682_1301042	1236	902	1064	1161	837	1006	7.25e-43	32.759	13	Ga0072682_1301042
3300006409 assembly Ga0078977_1000645	1236	902	1064	1146	823	992	1.89e-36	29.545	36	Ga0078977_1000645
3300032070 assembly Ga0315279_100055606	1236	877	1044	964	499	676	0.003	23.158	14	Ga0315279_100055606
3300035179 assembly Ga0373630_0003863_9156_12044	1236	877	1044	962	497	674	0.006	23.158	14	Ga0373630_0003863_9156_12044
3300035099 assembly Ga0373621_008434_2185_5076	1236	877	1044	963	497	674	0.006	23.158	14	Ga0373621_008434_2185_5076
3300031707 assembly Ga0315291_1000060811	1236	877	1044	965	500	677	0.007	23.158	14	Ga0315291_1000060811
3300035688 assembly Ga0373626_0020697_133_1659	1236	877	1044	508	43	220	0.009	23.243	14	Ga0373626_0020697_133_1659
3300032020 assembly Ga0315296_100237731	1236	877	1044	599	134	311	0.011	23.158	14	Ga0315296_100237731
3300032046 assembly Ga0315289_100250642	1236	877	1044	962	497	674	0.027	22.751	14	Ga0315289_100250642
3300035179 assembly Ga0373630_0003162_18970_21858	1236	877	1044	962	497	674	0.029	22.751	14	Ga0373630_0003162_18970_21858
3300032069 assembly Ga0315282_100268543	1236	877	1042	961	500	675	0.039	25.556	13	Ga0315282_100268543
3300035099 assembly Ga0373621_015952_2568_5477	1236	877	1042	969	500	675	0.039	25.556	13	Ga0373621_015952_2568_5477
3300035701 assembly Ga0373625_0039153_2786_5695	1236	877	1042	969	500	675	0.039	25.556	13	Ga0373625_0039153_2786_5695
3300032163 assembly Ga0315281_1000116539	1236	877	1044	964	499	676	0.074	23.243	14	Ga0315281_1000116539
3300035179 assembly Ga0373630_0000586_10794_13703	1236	877	1044	969	500	677	1.4	26.486	14	Ga0373630_0000586_10794_13703
2910030827	1236	594	709	471	169	284	1.6	28.814	9	Ga0480012_01_3097830_3099245
3300005613 assembly Ga0074649_100078110	1236	610	751	377	139	306	1.6	25	11	Ga0074649_100078110
3300016484 assembly Ga0186813_1001581	1236	834	967	214	57	179	1.7	25.899	11	Ga0186813_1001581
3300010397 assembly Ga0134124_100103497	1236	664	813	319	32	155	2.2	24.667	12	Ga0134124_100103497
3300037067 assembly Ga0378408_0016573_2415_3047	1236	557	686	210	52	176	2.7	23.308	11	Ga0378408_0016573_2415_3047
3300033405 assembly Ga0326727_100521877	1236	739	898	642	258	414	3.7	23.125	13	Ga0326727_100521877
3300020042 assembly Ga0206640_10073528	1236	710	926	574	211	431	3.8	21.681	18	Ga0206640_10073528
3300036715 assembly Ga0373634_0017943_812_2380	1236	766	874	522	76	197	5.9	27.642	9	Ga0373634_0017943_812_2380
3300047160 assembly Ga0500728_00079803_25882_27531	1236	316	516	549	133	322	5.9	25.229	16	Ga0500728_00079803_25882_27531
3300025872 assembly Ga0208783_100003306	1236	718	920	239	44	239	6.2	27.143	16	Ga0208783_100003306
3300025732 assembly Ga0208784_10004786	1236	718	920	239	44	239	6.2	27.143	16	Ga0208784_10004786
3300006917 assembly Ga0075472_1000094410	1236	718	920	240	44	239	6.2	27.143	16	Ga0075472_1000094410
3300006875 assembly Ga0075473_100006526	1236	718	920	240	44	239	6.2	27.143	16	Ga0075473_100006526
3300006641 assembly Ga0075471_100028133	1236	718	920	240	44	239	6.2	27.143	16	Ga0075471_100028133
3300020405 assembly Ga0211496_100020734	1236	697	869	1270	792	975	7.5	27.083	14	Ga0211496_100020734
3300020402 assembly Ga0211499_1000016014	1236	697	869	1270	792	975	7.5	27.083	14	Ga0211499_1000016014
3300020401 assembly Ga0211617_100012864	1236	697	869	1270	792	975	7.5	27.083	14	Ga0211617_100012864
3300009606 assembly Ga0115102_105981871	1236	698	841	379	191	364	7.8	24	12	Ga0115102_105981871
3300021960 assembly Ga0222715_100125825	1236	698	841	382	195	368	8	23.429	12	Ga0222715_100125825
3300032032 assembly Ga0315327_1000154716	1236	700	829	236	91	233	10	28.472	11	Ga0315327_1000154716
